# Supplementary material for: Serum-Creatinine-to-Cystatin C-to-Waist-Circumference Ratios as an Indicator of Severe Airflow Limitation in Older Adults
Source: J Clin Med. 2023 Nov 15;12(22):7116. doi: 10.3390/jcm12227116 (PMC10672224; doi:10.3390/jcm12227116)
Supplement: Supplementary file 1 [file jcm-12-07116-s001.zip]

Archive with 1 entries (1 files):
- jcm-2603333-supplementary.pdf
